# Supplementary material for: Terpene synthases from Cannabis sativa
Source: PLoS One. 2017 Mar 29;12(3):e0173911. doi: 10.1371/journal.pone.0173911 (PMC5371325; doi:10.1371/journal.pone.0173911)
Supplement: S1 Table — (XLSX) [file pone.0173911.s001.xlsx]

## Sheet: Sheet1
Gene ID	F primer	R primer
CsTPS2FN	ATGCATTGCATGGCT	TTATAAAGGAATAGGGTTAATAAT
CsTPS3FN	TGTAGTTTGGCCAAAAGCC	TTATTTAGGAATATTAATTGGAGTAAT
CsTPS4FN	GGTGTATTTTTTAGACCAAAATT	TTATGTATATAGGGGAATAGGTTC
CsTPS5FN	ATGTCACTATCAGGACTAATCTCCACT	TCAAATGGGAATGGAAGTGAAGA
CsTPS6FN	ATGTCCACTCAAATCTTAGC	TTATGGAATTGGATCAATGA
CsTPS7FN	ATGTCTAGTCAAGTGTTAGCTTC	CTATAATGGGATGGGATCTA
CsTPS8FN	TCATCTCAATTAAGTGACAAAA	TTAATATGGGATTGGATCTATAAG
CsTPS9FN	ATGTCATATCAAGTTTTAGCCTCAT	TCATGGGATTTGATCTATAAGTAAC
