# Supplementary material for: Terpene synthases from Cannabis sativa
Source: PLoS One. 2017 Mar 29;12(3):e0173911. doi: 10.1371/journal.pone.0173911 (PMC5371325; doi:10.1371/journal.pone.0173911)
Supplement: S2 Table — (XLSX) [file pone.0173911.s002.xlsx]

## Sheet: Sheet1
Gene ID	Probe 1	Probe 2
CDK3	CCTTTTCTGCAGGGATCTAGTG	TCCACGTAATCAGGCAGGAA
GAPDH	GCACCTATGTTCGTGGTTGG	ACGGTCTTCTGTGTTGCTGT
Actin	AATGGTCAAGGCTGGGTTTG	TCCATGTCATCCCAGTTGCT
CsTPS1FN	ATGGTTGTCTGTGGGAGGAC	AGGAACATCGCCTCTTTTCA
CsTPS2FN	AGAACGCCTCGCTTTCAATA	AGGAACATCGCCTCTTTTCA
CsTPS3FN	CTTCCGCTTCATTGGAGAAT	TACAATCCCTCCACCACCTC
CsTPS5FN	TTGGTAACGACAATGGACGA	TAGCACGTCATACGCCATTT
CsTPS6FN	AGCACCGGTTCTAATTGTGC	AATTCCTCCGATGATGTTGC
CsTPS9FN	ACTATTGCGCCAACATGGAT	TGAGTGGTGGTGAAAGCAAG
CsTDXS1	TATCATGGGGTGGCCAAGTT	ACATCTTGTTGGGAAACGGC
CsDXS2	TGCTTTGATGTGGGGATTGC	TCCAATGCAAAACGGACAGG
CsDXR	ACTGGACATTGTGGCAGAGA	AGGCCTCTTTCAGTTCACCA
CsHDR	ACGGCAGCAGATTCTGATTT	CATATGCTTCGGCCAATTTT
CsGPPS.ssu	AGTTCACGAGGCCATGTACA	AAGGGAGGTGGTCATGAGTG
CsHMGR1	GGCCAAGATCCAGCACAAAA	TGCTAACACAGAACCGGCTA
CsHMGR2	ATCCTGCTCAGAACGTGGAA	AACATGCTGACTGTGATGCC
CsIDI	AAGCCCTTGTCTCCTCTCAC	ACTGAAAGCCCTGTGTAGCA
CsFPPS1	GAACTATGGCAAGGCAGACC	ACTTCAACACTGCTTGCACA
CsFPPS2	GTTACACGTCGCGGTCAAC	TGTCCTGAGGCAGTTTGGAA
