# Supplementary material for: Terpene synthases from Cannabis sativa
Source: PLoS One. 2017 Mar 29;12(3):e0173911. doi: 10.1371/journal.pone.0173911 (PMC5371325; doi:10.1371/journal.pone.0173911)
Supplement: S3 Table — (XLSX) [file pone.0173911.s003.xlsx]

## Sheet: Sheet1
ID	accession
PpCPS/KS	BAF61135.1
Osent-CPS	AY602991.1
CmCPS	AAD04292.1
CmKS	AAB39482.1
OsKS1	AAQ72560.1
AtGeranyllinaloolS	Q93YV0.1
CbLinalool synthase	AAC49395.1
AgDelta-SelineneS	AAC05727.1
AgLimoneneS	AAB70907.1
PaLinaloolS	AAS47693.1
AgTerpinoleneS	Q9M7D0.1
AgAlpha-pineneS	O24475.1
AgBeta-phellandreneS	Q9M7D1.1
AgMyrceneS	AAB71084.1
FaNerolidolS	APB87285.1
AmMyrceneS	AAO41727.1
AmOcimeneS	AAO42614.1
Mp(E)-B-farneseneS	AAB95209.1
RcCasbeneS	EEF48743.1
CiGermacrene AS	AAM21658.1
StVetispiradieneS	AAD02223.1
Nt5-EAS	Q40577.3
LeGermacrene CS	NP_001234055.1
GaDelta-cadineneS	NP_001316949.1
VvValenceneS	ACO36239.1
VvAlpha-terpeneoleS	AAS79352.1
VvAlpha-PhellandreneS	NP_001268167.1
VvTPS09	XP_002275273.1
VvMyrceneS	NP_001268009.1
VvAlpha-bergamoteneS	ADR74195.2
VvGeraniolS	ADR74218.1
VvE-B-CaryophylleneS	ADR74193.1
VvEnt-Kaur-16-eneS	XP_010645103.1
HlSTS2	ACI32640.1
HlSTS1	ACI32639.1
Sl(E)-B-ocimeneS	NP_001308094.1
SlCampheneS	G1JUH1.1
So1,8CineoleS	AAC26016.1
SaBornylPPS	AAC26017.1
Ss3-careneS	AAM89254.1
MsLimoneneS	AGN90914.1
PfLinaloolS	ACN42013.2
PfMyrceneS	AAF76186.1
SoSabineneS	AAC26018.1
ClLimoneneS	Q8L5K3.1
HlMTS1	ACI32637.1
HlMTS2	ACI32638.1
CsTPS1	A7IZZ1.1
CsTPS2	A7IZZ2.1
ZzMyrceneS	XP_015881067
MnMyrceneS	XP_010088018
RcTPS10	NP_001310631
RoPineneS	ABP01684
LlLinaloolS	ABD77417
TcGamma-terpinene	AGK88252
OvTPS2	ADK73620
PtTPS13	AII32477
CsTPS10	XP_011650166
PsLimoneneS	ABA86248
BnGES-like	XP_013718286
BrGES-like	XP_009113235
SmCPS1	TPS9_SELML
PgKS	ACY25275
PsLinaloolS	ADZ45501
NaViridifloreneS	OIT23701
TcDelta-cadineneS	EOY12645
GhDelta-cadineneS	XP_016705995
VvValenceneS-L	NP_001268028
RcTPS2	XP_002523635
ZjTPS10	XP_015895399
PtTPS	XP_006370878
